# Supplementary material for: Assessing coronavirus disease 2019 (COVID-19) transmission to healthcare personnel: The global ACT-HCP case-control study
Source: Infect Control Hosp Epidemiol. 2020 Sep 9:1–7. doi: 10.1017/ice.2020.455 (PMC7542323; doi:10.1017/ice.2020.455)
Supplement: Supplementary file 1 [file icesup.zip]

Archive with 3 entries (3 files):
- S0899823X20004559sup001.docx
- S0899823X20004559sup002.pdf
- S0899823X20004559sup003.pdf
